# Supplementary material for: Training, Attitudes, and Practice (TAP) among healthcare professionals in the Nelson Mandela Bay municipality, South Africa: A health promotion and disease prevention perspective
Source: PLoS One. 2021 Nov 24;16(11):e0259884. doi: 10.1371/journal.pone.0259884 (PMC8612580; doi:10.1371/journal.pone.0259884)
Supplement: S2 File — (XLSX) [file pone.0259884.s002.xlsx]

## Sheet: TAP
Codes	Q1- Sex	Q2 - Facility level	Q3- Registration status	Q4-What Profession	Q5- Is there a coordinated HP training for staff?	Q6- Have you participated in any HP training?	Q7-Improved knowledge	Q8- Any CPD for HP in your facility	Q9- HCW should model good health behaviour	Q10-HCW should b encouraged to engage in HP as part of government policy and healthcare service	Q11-HP is a waste of time	Q12- Patients who deliberately engage in unhealthy lifesty;es will not benefit from HP	Q13-HE advise from HCW enhance patients health	Q14-No time for HP	Q15- Patients do not want HE from HCWs	Q16- Do you think HCWs should participate in HP
DN01	2	3	1	2	2	2		3	5	5	1	2	5	2	3	1
DN02	2	3	1	2	2	2		3	5	5	1	2	5	2	3	1
DN03	2	3		2	2	2		3	5	5	1	2	5	2	3	1
DN04	2	3	1	2	2	2			5	5	1	2	5	2	3	1
DN05	2	3	1	2	2	2			5	5	1	2	5	2	3	1
DN06	2	3	1	4	2	1	1	3	5	4	1	1	5	2	2	1
DN07	2	3	1	4	2	2		2	5	5	1	2	5	2	3	1
DN08	1	3	1	4	2	1	1	3	5	4	1	2	5	2	2	1
DN09	2	3	1	4	2	1	2	3	4	4	2	2	4	4	4	1
DN10	2	3	1	5	2	1	1	3	4	3	1	3	4	3	3	1
DN11	2	3	1	5	2	1	1	2	5	5	1	2	4	4	2	1
DN12	2	3	1	5	2	2		3	4	4	1	3	5	2	3	1
DN13	2	3	1	2	1	1	1	1	5	5	1	1	5	1	3	1
DN14	2	3	1	1	1	2		3	5	5	1	3	5	1	1	1
DN15	1	3	1	1	2	1	1	3	4	4	2	2	2	3	2	1
DN16	2	3	1	2	1	2		2	4	4	1	4	4	2	1	1
DN17	2	3	1	3	2	2	2	2	4	5	1	2	5	2	2	1
DN18	2	3	1	1	2	1	1	2	4	2	1	2	4	2	1	1
DN19	2	3	1	2	2	1	1	3	5	5	1	1	4	1	4	1
DN20	1	3	1	2	2	2		2	5	5	1	4	4	2	2	1
DN21	2	3	1	2	2	2		2	4	4	1	2	4	2	2	1
DN22	2	3	1	1	2	1	1	3	5	5	2	2	1	2	2	1
DN23	1	3	1	1	2	1	1	2	4	4	2	3	4	4	2	1
DN24	2	3	1	5	2	2		1	4	5	4	5	3	4	4	1
DN25	2	3	1	2	1	2		1	4	4	2	4	5	1	2	1
DN26	2	3	1		1	2		1	4	4	1	2	4	2	2	1
DN27	2	3	1	6	2	1	1	3	5	5	1	1	5	2	2	1
DN28	2	3	1	6	2	2		3	4	4	3	2	4	2	2	1
DN29	2	3	1	6	2	1	1	3	3	5	1	1	5	1	2	1
DN30	2	3	1	3	2	1	1	3	4	4	1	2	4	2	3	1
DN31	1	3	1	3	2	1	1	2	3	2	2	2	4	3	2	1
DN32	1	3	1	5	2	1	1	2	5	5	2	3	4	4	4	1
DN33	2	3	1	2	1	1	1	1	5		1	5	5	1	1	1
DN34	2	3	1	2	2		1	1	5	5	5	2	2	5	5	1
DN35	2	3	1	2	1	2	2	1	4	4	2	4	4	2	2	1
DN36	1	3	1	5	2	1	1	1	4	4	4	4	2	4	4	1
DN37	2	3	1	2
DN38	2	2	2	1	2	1	1	3	4	4	1	5	5	1	1	1
DN39	1	3	1	1	2	1	2	3	1	1	1	2	5	2	3	1
DN41	2	3	1	5	2	1	1	3	4		2	2	5	2	2	1
DN42	1	3	1	2	2	2		1	4	5	2	4	4	2	2	1
DN43	2	3	1	2	1	1	2	1	5	4	1	5	4	1	1	1
DN44	1	3	1	1	2	1	1	3	4	4	2	5	5	4	4	1
DN45	2	3	1	7	2	1	1	3	1	1	1	1	5	1	3	1
DN46	2	3	1	7	2	2		2	5	4	1	1	5	2	1	1
DN47	2	3	1	7	1	1	1	1	5	5	1	1	5	1	1	1
DN48	2	3							4	3	1	4	4	2	2
DN49	2	3							1	4	2	2	1	2	3
DN50	1	3	1	1	2	2		2	3	3	2	2	4	4	2	1
DN51	2	3	1	1	2	1		3	3	5	1	1	5	3	2	1
DN52	2	2	1	2	2	2		2	4	4	4	5	5	5	3	1
DN53	2	3	1	1	2	2		3	3	4	2	2	4	5	5	1
DN54	1	3	1	1	2	2		3	5	5		1	5	3	1	1
DN55	1	3	1	2	2			1	4	4		1	2	4	4	1
DN56	2	3	1	2	2	1		1	5	5	5	5	5	5	5	1
DN57	2	3	1	2	2	2		3	4	4	2	2	4	3	2	1
DN58		3		2	1	1	1	3	5	5	1	1	4	2	2	1
DN59	2	3	1	2	1	1	1	1	4	4	1	1	5	2	1	1
DN60	2	3	1	5	1	1	1	1	5	5	2		5	1	3	1
DN61	2	3	1	2	2	1	1	1	4	4	1	1	4	1	2	1
DN62	1	3	1	2	1	2		3	4	4	1	2	4	1	1	1
DN63	2	3	1	2	1	1	1	1	4	5	1	5	5	5	1	1
DN64	2	3	1	2	1	1	1		5	5	5		5	5	5
DN65	2	3	1	5	1	1	1	1	5	5	1	5	5	5	1	1
DN66	2	3	1	2	1	1	1	1	5	4	1	5	5	1	4	1
DN67	2	3	1	1	2	2		3	4	4	1	1	4	1	2	1
DN68	2	3	1	2		2		1	5	5	1	2	5	1	1	1
DN69	1	3	1	1	2	1	1	3	4	5		5	5	1	2	1
DN70	1	3	1	1	2	2		3	5	5	1	1	5	1	1	1
DN71	2	3	1	1	2	2		3	4	4	1	1	5	2	2	1
DN72	2	3	1	1	2	2		3	5	5	1	1	5	2	2	1
DN73	1	3	1	1	2	1	1	3	5	4	1	2	4	2	2	1
DN74	1	3	1	1	2	2		1	5	4	1	2	5	4	3	1
DN75	2	3	1	2	2	2		1	5	5	2	4	4	3	2	1
DN76	1	3		1	2	2		2	5	5	2	2	4	4	1	1
DN77	2	3	1	2	1			1	5	4	1	2	4	2	2	1
DN78	2	3	1	2	2	2		2	3	2	2	5	4	2	2
DN79	2	3	1	1	2	1	1	3	4	4	2	2	5	2	3	1
DN80	2	3	1	2	2	2		2	4	4	2	2	5	2	3	1
DN81	2	3	1	2	2	1	1	2	4	4	2	2	3	2	2	1
DN82		3	1	2	2	1	1	3	5	5	1	1	5	1	1	1
DN83	2	3	1	2	2	2		3	4	3	1	1	4	2	2	1
DN84	2	3	1	2	1	1	1	1	4	4	4	5	5	1	1	1
DN85	2	3	1	2	1	1	1	1	4	4		2	4	2	2	1
DN86	2	3	1	2					4	4
DN87	2	3	1	2	1	1	1	1	5	4	1	4	5	1	1	1
DN88	2	3	1	2	1	1	1	1	5	5	1	1	5	2	1	1
DN89	2	3	1	2	1	1	1	1						2	1	1
DN90	2	3		2	1	1	1	1		5	2	2	5	2	2
DN91	2	3	1	2	2	2		3	5	5	1	4	4	2	1	1
DN92	1	3	1	1	2	1	1	3	1	1	2	2	1	2	2	1
DN93	2	3	1	2	1	2		3	5	5	2	4	5	2	2	2
DN94	2	3	1	2	2	2		1	5	5	1	5	5	1	4	1
DN95	1	3	1	2	1	2		1	5	4	1	4	5	2	2	1
DN96	2	3	1	2	2	2		1	5	5	1	2	5	1	4	1
DN97	2	3	1	2	2	2		1	4	4	1	1	5	4	1	1
DN98		3	1	2	1	1	1	1	5	5	1	2	5	5	1	1
DN99	2	3	1	1	2	1	2	2	4	4	2	1	4	5	1	1
DN100	2	3	1	1	1	1		3	4	4	1	4	5	3	1	1
DN101	2	3	1	2	2	2		1	5	5	1	3	5	1	1	1
DN102	2	3	1	6	2	2		3	4	4	1	2	4	2	2	1
DN103	1	3	1	2	1	1	1	1	5	4	1	2	5	2	2	1
DN104	2	3	1	6	2	2		3	4	4	1	2	4	2	2	1
DN105		3	1	2		2		1	4	4	1	1		2	2	1
DN106	2	3	1	2	2	2		1	5	5	1	1	5	1	5	1
DN107	2	3	1	2	2	2	1	3	5	2	1	5	5	1	3	1
DN108	2	3	1	2	1	1	1	1	5	5	1	2	5	2	2	1
DN109	2	3	1	3	2	1		3	4	3	1	2	4	3	2	1
DN110	1	3	1	1	1	2	1	3	5	5	1	5	5	1	1	1
DN111	1	3	1	1	1	1	2	1	4	5	1	3	5	1	2	1
DN112	1	3	1	1	2	1	1	3	4	5	1	1	4	2	4	1
DN113	1	3	1	1	2	2		3	5	5	1	1	5	1	1	1
DN114	2	3	1	1	2	2		1	2	2	1	2	4	1	1	1
DN115	1	1	1	1	2	2		2	3	4	1	2	4	2	2	1
DN116	1	3	1	5	2	2		3	5	4	1	1	5	5	1	1
DN117	1	3	1	1	1	1	1	2	5	5	1	1	5	1	3	1
DN118	2	3	1	1	2	1	1	3	5	4	2	1	4	2	3	1
DN119	2	3	1	1	2	2		1	4	3	1	3	4	2	2	1
DN120	1	3	1	1	2	1	1	3	4	4	2	2	4	3	3	1
DN121	1	3	1	1	2	2		3	5	3	2	2	4	1	2	1
DN122	1	3	1	1	2	1	1	3	2	4	2	2	4	4	2	1
DN123	2	3	1	1	2	2		2	5	4	1	1	4	3	4	1
DN124	1	3	1	1	2	2		3	5	4	2	1	5	4	4	1
DN125	1	3	1	1	2	2		3	5	4	1	1	5	2	2	1
DN126	1	3	1	1	2	2		3	5	4	1	1	5	3	1	1
DN127	1	3	1	1	2	2		3	4	5	2	2	4	3	2	1
DN128	1	3	1	1	2	2		2	4	5	1	2	4	2	1	1
DN129	2	3	1	1	2	2		2	4	4	3	2	2	4	2	1
DN130	2	3	1	1	2	2		3	5	5		1	5	1	1	1
DN131	2	3	1	1	2	2	1	3	4	4	1	5	5	1	2	1
DN132	2	3	1	1	2	2		1	4	5	1	2	4	3	2	1
DN133		3	1	1	2	1	1	3	4	4	1	1	5	1	1	1
DN134	1	3	1	1	2	2		1	4	3	1	1	4	2	2	1
DN135	1	3	1	1	2	2		3	5	5	1	1	5	3	2	1
DN136	1	3	1	1	2	2		2	5	5	1	1	5	5	1	1
DN137	2	3	1	1	2	2		3	4	5	1	2	5	2	2	1
DN138	1	3	1	1	2	2		3	3	4	1	2	4	5	3	1
DN139	1	3	1	1	2	2		3	5	5	1	4	4	2	2	1
DN140	1	3	1	1	2	2		2	5	5	1	4	5	3	1	1
DN141	2	3	1	1	2	2		2	4	4	1	2	5	2	2	1
DN142	2	3	1	1	2	1	1	1	4	4	1	3	5	4	2	1
DN143	1	3	1	1	2	2		2	4	4	1	2	4	4	2	1
DN144	1	3	1	1	2	2		3	5	5	1	2	5		2	1
DN145	2	3	1	1	2	2		3	4	4	1	4	5	4	4	1
DN146	2	3	1	1	2	2		3	1	3	2	1	4	4	1	1
DN147	2	3	1	1	2	2		2	4	5	1	1	4	4	2	1
DN148	2	3	1	1	2	2		3	5	5	1	5	5	1	1	1
DN149	2	3	1	1	2	1	1	1	5	4	1	1	4	2	1	1
DN150	1	3	1	1	2	2		1	5	5	1	4	4	3	3	1
DN151	2	3	1	1	2	2		3	4	4	1	1	5	2	1	1
DN152	2	3	1	1	2	2		3	4	3	1	2	4	5	1	1
DN153	2	3	1	1	2	2		3	4	4	2	2	4	3	3	1
DN154	2	3	1	1	2	2		3	4	4	2	3	4	3	2	1
DN155	2	3	1	1	2	2		2	4	4	1	2	4	3	2	1
DN156	2	3	1	1	2	2		3	3	3	1	3	3	3	3	1
DN157	2	3	1	1	2	1	1	3	4	3	1	2	4	3	2	1
DN158	1	3	1	1	2	2		2	2	4	2	4	2	5	2	1
DN159	2	3	1	1	2	2		3	5	5	1	1	1	3	1	1
DN160	2	3	1	1	2	2		3	5	5	1	1	5	4	2	1
DN161	2	3	1	1	2	2		2	4	4	1	1	5	4	2	1
DN162	2	3	1	1	2	2		2	4	4	1	1	4	2	2	1
DN163	1	3	1	1	2	2		3	3	4	1	1	4	2	1	1
DN164	2	3	1	1	2	1	1	1	5	5	1	4	5	2	1	1
DN165	1	3	1	1	2	1	1	3	4	3	1	3	4	3	2	2
DN166	2	3	1	1	2	2		1	4	3	1	2	4	2	2	1
DN167	1	3	1	1	2	1	2	3	4	5	1	1	4	2	4	1
DN168	2	3	1	1	1	1	2	1	4	4	2	2	4	2		1
DN169	1	3	1	1	2	2		2	5	5	1	2	5	4	1	1
DN170	1	3	1	1	2	2		3	4	4	1	2	4	2	2	1
DN171	2	3	1	1	1	2		2	5	4	1	3	5	1	1	1
MAN01	2	1	1	2	2	2		2	5	5	1	4	5	4	1	1
MAN02	2	1	1	2	2	1	1	1	4	4	4	4	4	4	4	1
MAN03	2	1	1	2	1	1	1	1	5	5	1	5	5	1	1	1
MAN04	2	1	1	2	1	1	1	1	5	5	1	1	5	1	1	1
MAN05	2	1	1	2	2	1	2	1	4	5	1	5	5	1	1	1
DPD01	2	1	1	2	2	2	2	2	4	4	2	2	4	2	4	1
DPD02	2	1	1	2	2	2		3	5	5	2	4	4	1	2	1
DPD03	1	1	1	2	1	2		1	4	4	1	1	5	3	1	2
DPD04		1	1	2	2	2		3	5	5	1	1	5	3	1	1
DPD05	2	1	1	2	2	1	1	1	5	4	1	1	5	2	3	1
DPD06	2	1	1	2	2	1	1		5	4	1	2	4	2	2	1
NJN01	2	1	1	2	1	1	2							3	2	1
NJN02	1	1	1	2	2	2		2	5	4	2	4	5	4	2	1
NJN03	2	1	1	2	2	2		2	5	5	1	1	5	1	1	1
CBR01	1	1	1	2	1	2		2	4	4	1	2	4	2	2	1
CBR02		1	1	2	1			1	5	5	1	1	5	1	1
LKZ01	2	1	1	2	1	1	1	1	5	5	1	1	5	2	1	1
LZK02	1	1	1	2	2	1	1	1	4	5	1	2	4	3	3	1
LZK03	2	1	1	2	2	2		2	5	5	1	5	5	1	2	1
LZK04	2	1	1	2	1	1	1	1	4	5	5	2	5	2	2	1
PCU01	2	1	1	2	2	2		3	4	3	2	3	4	3	3	1
PCU02	2	1	1	2	2	2		3	4	4	1	3	4	2	2	1
PCU03	2	1	1	2	2	2		3	4	4	1	1	5	2	2	1
PCU04	2	1	1	2	2	2		3	4	4	3	3	4	2	3	1
PCU05	2	1	1	2	1	1	1	1	5	5	1	1	5	2	2	1
SOZ01	2	1	1	2	2	1	2	2	4	4	1	1	5	1	5	1
SOZ02	2	1	1	2	2	2		2	5	5	1	5	5	1	1	1
SOZ03	1	1	1	2	2			2	5	5	1	5	5	2	2	1
SOZ04	2	1	1	2	1	2	1	1	5	5	2	4	5	2	2	1
SOZ05	2	1	1	2	1	1	1	2	5	5	2	4	4	1	4	1
SOZ06	2	1	1	2	2	2		2	3	4	2	2	5	1	2	1
GM01	1	1	1	2	2	1	1	1	5	5	1	1	5	1	3	1
GM02	2	1	1	2	1	1	1	3	4	5	3	3	4	2	4	1
GM03	2	1	1	2	1	1	1	3	5	4	2	5	5	2	2
GM04	2	1	1	2	1	1	1	1	5	5	2	4	5	5	2	1
NU8-01	2	1	1	2	2	2			5	5	1	1	5	1	1	1
NU8-02	2	1	1	2	2	2			5	5	1	1	5	1	1	1
NU8-03	2	1	1	2	2	2		3	3	4	1	4	5	1	1	1
NU8-04	2	1	1	2	1	1	1	1	5	5	1	1	5	1	1	1
SIN01	2	1	1	2	2	1	1	2	5	5	1	1	5	1	2	1
SIN02	2	1	1	2	2	2		2	4	5	1	4	5	1	2	1
SIN03	2	1	1	2	1	2		2	4	4	2	4	4	1	2	1
SIN04	2	1		2	2	2		1	4	4	1	1	4	2	2	1
SIN05	2	1	1	2	1	1	1	1	5	5	1	1	5	1	1	1
NBA01	2	1	1	2	1	2		3	4	4	2	2	4	2	2	1
NBA02	2	1	1	2	2	2		3	5	5	1	5	5	1	2	1
NBA03	2	1	1	2	2	2		2	4	4	1	1	5	1	1	1
NBA04		1	1	2	2	2			4	4	1	4	4	2	3
NBA05	2	1	1	2	2	2		1	5	5	1	1	5	1	4	1
NBA06	2	1	1	2	2	2		3	4	4	1	2	4	3	2	1
CCR01	2	1	1	2	2	1	1	1	5	5	1	2	5	1	2	1
CCR02	2	1	1	2		1	1	1	4	5	1	2	4	2	2	1
CCR03	2	1	1	2	2	2		3	5	4	2	3	5	2	2	1
CCR04	2	1	1	2	2	1	1	2	5	4	1	2	4	3	3	1
CCR05	2	1	1	2	2	2		2	5	5	1	2	5	2	2	1
UPH01	2	2	1	7	2	2		1	4	4	1	1	5	2	1	1
UPH02	2	2	1	7	2	1	1	3	5	5	1	5	5	1	2	1
UPH03	2	2	1	1	2	2		2	2	4	2	2	4	5	2	1
UPH04	1	2	1	1					3	4	1	2	4	3
UPH05	2	2	1	1	2	2		2	4	4	2	2	5	3	2	1
UPH06	2	2	1	1	2	2		3	4	4	2	2	4	4	5	1
UPH07	1	2	1	1	2	2		2	4	5	1	1	4	2	2	1
UPH08	2	2	1	4	1	1	1	1	4	4	1	4	4	3	3	1
UPH09	2	2	1	4	2	2		2	4	5	1	2	4	1	2	1
UPH10	2	2	1	7	2	2		2	3	5	1	1	5	1	1	1
UPH11	2	2	1	1	2	2		3	4	3	1	2	3	3	4	1
UPH12	2	2	1	7	2	2		3	5	4	1	2	4	3	2	1
UPH13	2	2	1	2	1	1	1	1	5	4	1	1	4	1	2	1
UPH14	2	2	1	2	1	2		1	5	4	1	2	4	1	2	1
UPH15	2	2	1	7	1	2		1	4	4	1	2	4	2	2	1
TSN01	2	1	1	2	2	1	1	2	4	5	1	2	4	2	2	1
TSN02	2	1	1	6	2	2		2	4	4	2	2	4	2	2	1
TSN03	2	1	1	2	1	2		3	4	4	2	4	4	2	4	1
TSN04	2	1	1	2	2	2		1	4	4	4	4	4	2	2	1
NBB01	2	1	1	2	1	1	1	1	5	5	1	1	4	1	3	1
NBB02	2	1	1	2					1	1
NBB03	2	1	1	6	2	2		3	4	5	1	5	5	1	3	1
NBB04	2	1	1	2	2	2		2	5	4	1	4	1	1	1	1
NBB05	2	1	1	2	1	1	1	2	4	5	1	1	5	1	1	1
NBB06	2	1	1	1	1	1	2	3	5	5	1	2	5	4	2	1
NBB07	1	1	1	2	1	1	1	1	4	4	1	5	5	2	1	1
NBB08	2	1	1	2	2	2		2	4	4	1	1	5	2	2
ISN01	2	1	1	2	1	1	1	1	5	4	2	3	3	2	3	1
ISN02	2	1	1	2	2			2	5	4	2	4	4	4	3	1
ISN03	2	1	1	2	2	2		3	4	4	1	2	4	2	2	1
ISN04	2	1	1	2	2	2		3	4	3	1	1	5	1	1	1
LUN01	2	1	1	2	1	1	1	2	3	5	1	1	5	2	2	1
LUN02	1	1	1	2	2	1	1	3	5	5	1	4	5	2	3	1
LUN03	2	1	1	2	2	2		2	5	5	1	3	5	1	3	1
LUN04	2	1	1	2	2	2		2	5	5	1	2	5	1	3	1
LBN01	2	1	1	2	1	1	1	1	5	5	1	4	5	1	2	1
LBN02	2	1	1	1	1	1	1	2	5	5	1	1	1	2	2	1
LBN03	2	1	1	2	2	1	1	2	5	5	1	2	2	2	2	1
LBN04	2	1	1	2	1	1	1	1	5	5	1	1	5	1	1	1
LBN05	2	1	1	4	1	2		1	5	4	2	5	5	2	1	1
LBN06	2	1	1	2	2	2		3	5	4	1	5	5	1	1	1
LBN07	2	1	1	2	2	2	1	3	5	5	1	1	5	3	1	1
LBN08	1	1	1	2	2	2		2	5	5	1	1	5	4	1	1
LBN09	1	1	1	2	2	1	1	3	4	4	2	4	3	2	1	1
LBN10	2	1	1	2	1	2		1	4	5	1	2	5	2	2	1
LBN11	2	1	1	2	1	1	1	1	4	4	1	3	4	2	3	1
LBN12	2	1	1	3	1	2		3	3	5	1	1	5	1	3	1
LBN13	2	1	1	2	1	1	1	1	4	5	1	2	5	2	2	1
LBN14	2	1	1	2	1	1	1	1	4	4	1	1	5	1	2	1
LBN15	2	1	1	2		2		2	4	4	1	4	4	1	2	1
LBN16	2	1	1	2	2	2		2	3	5	1	1	5	2	2	1
LBN17	2	1	1	2	2	1	1	1						1	1	1
LBN18	2	1	1	2		1	1	1	5	5	1	4	5	1	1	1
LBN19	2	1	1	2	2	2		3	5	4	1	1	4	2	2	1
LBN20	2	1	1	2	2	2		2	4	3	3	2	4	2	2	1
LBN21	2	1	1	2	2	2	1	1	4	4	1	2	4	2	2	1
LBN22	1	1	1	1	2	2	1	1	4	4	1	2	3	2	2	1
LBN23	2	1	1	2	1	2		1	4	4	2	3	4	2	2	1
LBN24	2	1	2		1	2		1	5	4	2	2	4	3	3	1
LBN25	2	1	1	2	1	2		1	4	4	1	1	1	3	2	1
LBN26	2	1	1	2	1	1	1	1	3	5	1	2	5	2	2	1
LBN27	2	1	1	2	2	2		3	5	5	2	2	5	2	1	1
LBN28	1	1	1	1	2	2		2	2	3	1	2	4	2	1	1
LBN29	1	1	1	1	1	1	1	1	5	5	2	4	4	2	2	1
LBN30	1	1	1	2	1	2		3	4	4	2	2	4	4	4	1
MAV09	2	1	1	3	2	2		3	5	5	1	2	5	2	2	1
MAV10	2	1	1	2	2	2		3	4	3	2	2	4	1	3	1
MAV11	2	1	1	2	1	1	1	1	5	5	1	5	5	1	1	1
MAV12	2	1	1	2	1	2		1	5	5	1	4	5	1	3	1
MAV13	2	1	1	2	1	1	1	1	5	5	1	2	4	1	2	1
MAV14	2	1	1	2	2	1	2	1	4	4	2	2	4	5	2
MAV15	2	1	1	1	2	2		3	5	4	1	1	4	2	2	1
MAV16	2	1	1	2	1	1	1	1	4	4	1	1	5	1	1	1
MAV17	2	1	1	2	2	2		1	5	5	1	2	4	2	1	1
MAV18	2	1	1	2	1	1	1	1	5	5	1	4	5	1	4	1
MAV19	2	1	1	2	1	1	2	1	5	5	1	4	5	1	4	1
MAV20	2	1	1	2	2	1	1	2	5	5	1	2	5	1	2	1
MAV21	2	1		2	1	1	1	2	4	4	2	2	4	2	2	1
MAV22	2	1	2	5	2	1		2		5	1	4	5	1	2	1
LVH01	2	3	1	4	2	1	2	3	2	3	1	1	5	2	3	1
LVH02	2	3	1	4	2	1	1	1	4	4	1	1	5	1	2	1
LVH03	2	3	1	4	2	2	2	3	4	4	1	1	4	2	3	1
LVH04	1	3	1	4	2	1	1	3	4	4	1	1	5	2	3	1
LVH05	2	3	1	4	2	1	1	1	4	4	1	2	5	3	3	1
LVH06	2	3	1	4	2	1	1	3	4	3	2	3	4	3	2	1
LVH07	2	3	1	5	2	2		3	5	4	1	4	5	2	2	1
LVH08	2	3	1	5	2	2		3	5	4	2	2	4	4	2	1
LVH09	2	3	1	5	2	2		2	4	3	1	4	4	2	3	1
LVH10	1	3	1	1	2	1	1	1	5	5	1	1	5	4	1	1
LVH11	2	3	1	1	2	2		1	4	3	3	4	3	4	2	1
LVH12	2	3	1	1	2	2		3	4	3	2	1	4	2	2	1
LVH13	2	3	1	1	2	2		3	4	4	1	1	5	2	1	1
LVH14	2	3	1	1	2	2		3	5	4	1	2	5	2	2	1
LVH15		3	1	1	2	1	1	3	3	4	1	3	5	2	3	1
LVH16	2	3	1	1	2	2		3	5	5	1	1	5	1	2	1
LVH17	1	3	1	1	2	2		2	4	5	1	2	5	2	1	1
LVH18	2	3	1	1	2	2		2	5	5	1	1	5	2	2	1
LVH19	2	3	1	1	2	2		3	5	5	1	1	5	3	2	1
LVH20	2	3	1	1	2	1	1	1	3	3	2	2	4	3	2	1
LVH21	1	3	1	1	2	1	1	2	5	5	1	2	4	2	2	1
LVH22	1	3	1	1	2	1	1	1	5	5	1	3	4	3	3	1
LVH23	1	3	1	1	2	2		2	5	5	1	3	4	4	2	1
LVH24	2	3	1	1	2	2		3	4	4	2	2	4	3	2	1
LVH25	1	3	1	1	2	2		2	4	4	2	3	4	3	2	1
LVH26	2	3	1	1	2	2		3	4	5	1	2	4	4	4	1
LVH27	1	3	1	1	1	1	1	3	5	5	1	2	4	2	2	1
LVH28	2	3	1	1	2	1	1	2	4	5	3	3	3	4	5	1
LVH29	2	3	1	1	1	2		1	5	5	2	2	3	2	2	1
LVH30	1	3	1	1	2	2		3	4	3	2	4	4	4	4	1
LVH31	1	3	1	1	2	2		2	4	4	1	2	5	3	1	1
LVH32	2	3	1	1	2	2		2	4	4	1	1	5	2	1	1
LVH33	1	3	1	1	2	2		2	4	4	2	2	4	4	2	1
LVH34	2	3	1	1	2	1	1	2	4	4	1	2	4	2	2	1
LVH35	1	3	1	1	2	2		2	5	5	1	1	5	2	1	1
LVH36	1	3	1	1	2	2		3	4	4	1	4	4	1	2	1
LVH37	1	3	1	1	2	1	2	2	5	3	1	2	4	3	2	1
LVH38	1	3	1	1	2	2		3	5	4	1	2	5	2	2	1
LVH39	2	3	1	1	2	2		2	4	4	1	2	4	4	2	1
LVH40	2	3	1	1	2	2		3	5	5	1	2	5	3	3	1
LVH41	2	3	1	1	2	2		2	5	4	1	4	4	4	4	1
LVH42	1	3	1	2	1	1	1	1	4	4	1	1	5	1	1	1
LVH43	2	3	1	2	2	1	1	3	4	4	2	4	4	2	3	1
LVH44	1	3	1	2	2	2		1	4	5	2	2	4	1	1	1
LVH45	1	3	1	2	1	2		1	4	5	1	1	4	3	1	1
LVH46	2	3	1	2	2	2	1		4	4	2	2	4	2	2	2
LVH47	2	3	1	2	2	2		3	5	4	1	4	5	1	1	1
LVH48	1	3	1	1	2	2		3	3	4	2	4	4	4	2	1
LVH49	1	3	1	1	2	2		3	3	4	1	2	4	4	2	1
LVH50	1	3	1	1	2	1	1	3	4	4	1	1	4	4	2	1
LVH51	1	3	1	1	2	2		3	4	5	2	3	4	2	2	1
LVH52	2	3	1	2		2		1	4	4	2	4	5	2	2	1
LVH53	2	3	1	2				1	4	4	2	4	5	2	2	1
LVH54	2	3	1	2	2	2		1	4	4	2	5	5	2	2
LVH55	2	3	1	2	2	2		3	5	5	1	2	5	1	1	1
LVH56	1	3	1	1	2	1	1	3	5	3	1	2	5	3	1	1
LVH57	2	3	1	1	2	1	1	3	4	3	1	4	4	3	3	1
LVH58	1	3	1	1	2	1	1	3	4	5	1	2	5	3	2	1
LVH59	1	3	1	1	1	1	1	3	4	4	2	2	4	4	2	1
LVH60	1	3	1	1	2	2		2	4	4	2	4	4	4	2
LVH61	2	3	1	1	2	2		2	4	4	2	1	4	4	1	1
LVH62	2	3	1	1	2	1	1	3	4	3	1	3	4	2	2	1
LVH63	2	3	1	1	2	2	1	1	4	3	1	2	4	4	2	1
LVH64	1	3	1	1	2	2		2	5	5	1	2	5	2	2	1
LVH65	2	3	1	1					4	4	1	3	4	3	3
LVH66	1	3	1	1	1	2		3	4	3	1	1	5	2	2	1
LVH67	2	3	1	1	2	2		2	5	4	1	1	4	5	3	1
LVH68	2	3	1	1	2	1	2	2	3	4	1	1	4	3	2	1
LVH69	1	3	1	1	2	1	1	3	4	5	1	2	4	3	2	1
LVH70	2	3	1	1	2	1	1	3	3	3	1	3	4	2	2	1
LVH71	2	3	1	1	2	2		3	3	4	1	1	5	4	2	1
LVH72	1	3	1	1	2	2		3	4	4	2	1	4	2	1	1
LVH74	2	3	1	2	2	1	1	2	4	4	2	1	5	1	2	1
LVH75	2	3	1	1	2	2		3	3	5	1	1	1	2	1	1
LVH76	2	3	1	2	1	2		3	4	4	2	4	4	2	2	1
LVH77	2	3	1	1	2	2		3	5	5	1	1	5	1	1	1
LVH78	2	3	1	2	2	2		3	5	5	1	5	2	4	5	1
LVH79	1	3	1	1	2	2		3	5	5	1	5	4	5	5	1
LVH80	2	3	1	2	2	1	1	1	5	5		3	5	2	1	1
LVH81	2	3	1	2	2	2		2	4	4	1	1	5	1	2	1
LVH82	2	3	1	4	1				5	5	1	4	5	1	2
LVH83	2	3	1	6	2	1	1	3	5	5	1	1	5	1	2	1
LVH84	2	3	1	6	2	1	1	2	4	4	1	3	5	5	5	1
LVH85	2	3	1	6	1	1	1	2	4	4	2	3	5	2	4	1
LVH86		3	1	2	2	2		1	1	1	2	1	1	2	2	1
LVH87	1	3	1	1	2	2		3	4	5	1	2	4	4	2	1
LVH88	2	3	1	1	2	1	1	3	4	4	3	4	2	4	5	1
LVH89	1	3	1	1	2	2		3	4	4	2	4	4	3	2	1
LVH90	2	3	1	1	2	1	1	3	4	3	1	2	4	2	3	1
LVH91	2	3	1	1	2	2		2	4	4	2	4	4	4	2	1
LVH92	1	3	1	1	2	2		3	3	5	2	1	5	4	2	1
LVH93	2	3	1	1	2	2		3	4	3	2	3	4	3	2	1
LVH94	1	3	1	1	2	1	1	2	4	5	1	1	5	1	1	1
LVH95	2	3	1		2	2		3	5	5	1	3	5	3	2	1
LVH96	1	3	1	1	2	2		3	3	4	2	2	4	4	3	1
LVH97	2	3	1	1	2	2			5	5	3	4	5	4	3
LVH98	1	3	1	1	2	1	1	3	5	4	1	2	4	2	2	1
LVH99	2	3	1	1	2	2		1	5	5	4	4	5	4	1	1
LVH100	2	3	1	1	2			3	4	4	2	2	4	3	3	1
LVH101	2	3	1	6	2	2		3	4	3	1	2	4	4	3	1
LVH102	2	3	1	2	1	2		1	4	4	1	4	4	2	1	1
LVH103	2	3	1	2	1	1	1	1	5	5	1	5	5	2	1	1
LVH104	2	3	2	5	2	1	1	1	5	5	1	5	1	1	5	1
LVH105	2	3	1	2	2	1	1	3	5	5	1	1	4	1	2	1
LVH106	1	3	1	1	2	2		2	4	5	1	1	5	2	2	1
LVH107	2	3	1	2	2	1	2	2	5	5	1	1	5	1	1	1
LVH108	1	3	1	1	2	2		1	4	2	1	5	5	5	1	1
LVH109	2	3	1	2	2	2		3	4	4	1	5	5	1	2	1
LVH110	2	3	1	5	1	2		3	4	3	5	5	3	3	5	1
LVH111	2	3	1	2	2	2		1	4	4	4	4	4	4	4	1
LVH112	2	3	1	6	2	2			4	5	1	1	5	1	3	1
LVH113	2	3	1	2	2	2		1	5	5	1	1	5	2	2	1
LVH114	2	3	1	2	2	2		1	5	5	1	1	5	2	2	1
LVH115	2	3	1	2	2	2		1	5	5	1	1	5	2	2	1
LVH116	2	3	1	2	2	2		1	5	5	1	1	5	2	2	1
LVH117	1	3	1	2	2	2		1	5	5	3	1	4	2	2	1
LVH118	2	3	1	2	2	2		1	5	5	1	1	5	1	2	1
LVH119	2	3	1	2	2	2		1	4	5	2	2	2	4	3	1
LVH120	2	3	1	2					4	5	2	2	2	4	3
LVH120	2	3	1	2	1			2	5	5	1	4	5	1	4
LVH121	2	3	1
LVH122	2	3	1	5	2	2		2	5	5	1	1	5	5	4	1
LVH123	2	3	1	1	2	1		2	4	4	1	1	4	2	2	1
LVH124	2	3	1	6	2	2		3	4	5	1	2	4	2	1
LVH125	2	3	1	4	2	1			4	4	1	1	5	4	4	1
LVH126	2	3	1	4	2	2		2	4	4	1	2	4	4	2	1
LVH127	2	3	1	1	2	1		2	3	4	1	3	5	3	2	1
LVH128	2	3	1	2	1	1		1	3	3	3	3	3	3	3	1
LVH129	2	3	1	1	2	2		2	4	5	1	1	5	1	2	1
LVH130		3	1	2	2	2		1	5	4	2	2	4	2	3	1
LVH131	1	3	1	2	1	2		2	3	3	3	3	3	3	3	2
LVH132	2	3	1	2	2	1		2	5	5	1	3	3		5
LVH133	2	3	1	2	2	2		2	5	5	1	4	5	5	3	1
LVH134	2	3	1	2	1	2		1	5	5	2	3	5	5	3	1
LVH135	1	3	1	1	1	1		1	4	4	4	4	5	2	2	1
LVH136	2	3	1	1	2	2		2	5	4	2	2	4	3	2	1
LVH137	1	3	1	7	1	1		1	5	4	1	4	5	3	2	1
LVH138	2	3	1	1	2	2			4	3	1	1	5	1	2
LVH139	2	3	1	2		2		3	5	5	1	5	1	3	1
LVH140	2	3	1	2	2	2		1	4	4	1	2	4	2	2	1
LVH141	2	3	1	2	2	2		2	4	4	1	2	4	2	2	1
LVH142	1	3	1	1	2	2		2	3	4	1	4	4	2	2
LVH143	2	3	1	1	2	2		2	2	5	1	2	5	2	3
LVH144	2	3	1	1	2	1		2	5	4	1	2	4	3	2	1
LVH145	2	3	1	1	2	2		2	4	4	1	1	4	2	2	1
LVH146	2	3	1	2	2	2		2	5	5	1	1	4	1	1	1
LVH147	2	3	1	1	2	2		2	4	4	1	2	4	2	2
SKV01	2	1	1	2	2	2		1	4	5	1	3	5	1	3	1
SKV02	2	1	1	2	2	1	1	1	5	4	1	1	4	2	2	1
LVH 148	1	3	1	1	2	1	2	1	2	1	1	2	5	2	3	1
LVH 149	1	3	1	1	2	1	1	2	4	4	1	1	4	2	3	1
LVH 150	1	3	1	1	1	1	1	2	5	3	1	2	4	2	5
LVH 151	2	3	1	1	2	1	1	1	5	4	1	3	4	2	5	1
LVH 152	2	3	1	2	2	2		1	5	5	1	5	5	1	1	1
LVH 153	1	3	1	1	2	2		3	4	4	2	3	4	4	3	1
LVH 154	2	3	1	1	2	2		2	3	2	2	2	3	2	2	1
LVH 155	2	3	1	1	2	1	1	3	4	3	2	2	4	3	2	1
LVH156	2	3	1	1	2	2		3	3	3	1	2	4	5	2	1
LVH157	2	3	1	1	2	2		2	5	5	1	3	5	3	1	1
LVH158	2	3	1	1	2	1	1	3	5	4	1	1	5	4	3	1
LVH159	2	3	1	7	2	2		3	4	4	1	2	5	1	2	1
LVH160	2	3	1	7	1	1	1	1	5	4	1	2	5	1	2	1
MSU01	2	1	1	2	1	1	1	3	4	4	1	1	5	2	2	1
MSU02	2	1	1	2		1	2	1	4	4	1	1	4	1	3	1
MSU03	2	1	1	2	1	1	1	1	4	4	2	3	4	2	3	1
MSU04	2	1	1	2	1	1	1	2	4	4	1	1	4	1	1	1
MSU05	2	1	1	2	1	1	1	1	5	4	4	4	4	3	2	1
MSU06	2	1	1	2	2	2		2	5	5	2	4	4	2	2	1
MSU07	2	1	1	4	2	2		2	5	4	1	2	5	2	2	1
MSU08	1	1	1	4	1	1	1	1	4	5	1	1	5	2	1	1
MSU09	1	1	1	2	2			3	5	5	1	1	5	1	1	1
PEPH01	2	3	1	1		2		3	4	5	3	2	4	3	3	1
PEPH02	2	3	1	2	1	1	1	1	3	3	2	4	3	3	5	1
PEPH03	2	3	1	2	2	1	1	2	3	4	1	4	5	2	2	1
PEPH04	2	3	1	3	2		1	3	5	4	2	2	4	4	2	1
PEPH05	2	3	1	2	2	2		3	4	4	1	2	4	2	2	1
PEPH06	2	3	1	3	1	1	1	1	3	4	1	2	4	4	2	1
PEPH07	2	3	1	4	2	1	1	3	3	4	1	2	4	4	3	1
PEPH08	2	3	1	2	2	2		3	5	3	1	2	5	3	1	2
PEPH09	2	3	1	2	2	2		3	1	1	2	4	1	3	2	1
PEPH10	2	3	1	2	2	1	1	1	5	5	1	1	4	1	1	1
PEPH11	2	3	1	2		2		1	5	4	4	1	4	4	4	1
PEPH12		3		2	1	2		1	4	4	2	2	4	2	2	1
PEPH13	2	3	1	2	2	2	1	1	4	4	2	2	4	2	2	1
PEPH14	2	3	1	2	2	1	1	3	4	4	2	4	4	2	2	1
PEPH15	2	3	1	2	2	2		2	5	5	1	2	5	3	1	1
PEPH16	2	3	1	2	2	2		2	5	5	1	1	5	4	2	1
PEPH17	2	3	1	2	2	1	1	1	4	5	1	1	5	1	2	1
PEPH18	2	3	1	2	2	2		3	5	3		4	5	2	3	1
PEPH19	2	3	1	2	2	2		1	4	4	1	2	4	2	3	1
PEPH20	2	3	1	2	1	2		3	5	5	1	2	5	1	2	1
PEPH21	2	3	1	2	1	2			5	5	1	2	5	4	2	1
PEPH22	2	3	1	7	1	1	1	3	3	4	1	2	5	1	2	1
PEPH23	2	3	1	2	2	1	1	3	4	5	2	5	1	1	1	1
PEPH24	2	3	1	1	2	1	1	2	5	4	2	3	4	3	2	1
PEPH25	2	3	1	2	2	2		2	4	3	2	4	4	2	2	1
PEPH26	1	3	1	1	1	1	1	2	4	5	1	1	5	3	3	1

## Sheet: TAP codes
Codes	Q1- Sex	Q2 - Facility level	Q3- Registration status	Q4-What Profession	Q5- Is there a coordinated HP training for staff?	Q6- Have you participated in any HP training	Q7-Improved knowledge	Q8- Any CPD for HP in your facility	Q9- HCW should model good health behaviour	Q10-HCW should b encouraged to HP	Q11-HP Waste of time	Q12- Patients with unhealthy lifesty;es will not benefit from HP	Q13-HE Advise from HCW enhance patients health	Q14-No time for HP	Q15- Patients do not want HE	Q16- Should HCW participate in HP
1	Male	Primary	Yes	Medical doctor	Yes	Yes	Yes	Yes	Strongly Disagree	Strongly Disagree	Strongly Disagree	Strongly Disagree	Strongly Disagree	Strongly Disagree	Strongly Disagree	Yes
2	Female	Secondary	No	Nurse	No	No	No	No	Disagree	Disagree	Disagree	Disagree	Disagree	Disagree	Disagree	No
3		tertiary		Dietician				I don't know	Neutral	Neutral	Neutral	Neutral	Neutral	Neutral	Neutral
4				Physiotherapist					Agree	Agree	Agree	Agree	Agree	Agree	Agree
5				Speech therapist					Strongly Agree	Strongly Agree	Strongly Agree	Strongly Agree	Strongly Agree	Strongly Agree	Strongly Agree
6				Occu Therapist
7				Social worker
